# Supplementary material for: Development of a Deep Learning Model for Hip Arthroplasty Templating Using Anteroposterior Hip Radiograph
Source: J Clin Med. 2025 Dec 8;14(24):8689. doi: 10.3390/jcm14248689 (PMC12734011; doi:10.3390/jcm14248689)
Supplement: Supplementary file 1 [file jcm-14-08689-s001.zip]

Archive with 1 entries (1 files):
- jcm-3941172-supplementary.pdf
